# Supplementary material for: Shared Genetic Factors Involved in Celiac Disease, Type 2 Diabetes and Anorexia Nervosa Suggest Common Molecular Pathways for Chronic Diseases
Source: PLoS One. 2016 Aug 2;11(8):e0159593. doi: 10.1371/journal.pone.0159593 (PMC4970800; doi:10.1371/journal.pone.0159593)
Supplement: S1 File — This file gives information regarding CD diagnosis. (TXT) [file pone.0159593.s001.txt]

sample	CD
10002	yes
10003	yes
10005	yes
10006	no
10007	yes
10008	yes
10009	no
10010	no
10011	no
10012	yes
10013	yes
10014	yes
10015	yes
10016
10017	no
10018	no
10019	yes
10020	yes
10021	no
10022	yes
10023	yes
10024	yes
10025	no
10026	yes
10027	yes
10028	yes
10029	yes
10030	no
10031	no
10032	no
10033	no
10034	no
10035	no
10036	no
10037	yes
10038	no
10039	yes
10040	no
10041	no
10042	yes
10043	no
10044	no
10045	yes
10046	yes
10047	yes
10048	no
10049	yes
10050	no
10051	no
10052	yes
10053	no
10054	no
10055	yes
10056	yes
10057	no
10058	no
10059	yes
10060	no
10061	yes
10062	yes
10063	yes
10064
10065	no
10081	no
10082	no
10088	no
10092	no
10094	no
10095	yes
10096	yes
10097	no
10098	no
10099	no
10100	no
10101	no
10102	no
10103	no
10104	no
10105
10106	no
10107	yes
10108
10109	no
10110	yes
10111	no
10112	no
10113	no
10114	yes
10115	no
10116	yes
10117	yes
10118	yes
10119	no
10120	no
10121	no
10122	no
10123
10124	no
10125	yes
10126
10127	yes
10128	yes
10129	yes
10130	no
10131	no
10132	yes
10133	yes
10134	no
10135	yes
10136	no
10137	no
10138	yes
10139	yes
10140	no
10141	no
10142
10143	no
10144	yes
10145	no
10146	no
10147
10148	no
10149	yes
10150	yes
10151	no
10152	no
10161	no
10162
10163
10164	no
10166	no
10168	yes
10171	yes
10172	yes
10173
10174	no
10175	no
10176	no
10177	no
10178	no
10179	no
10180	no
10181	no
10182	yes
10183
10184	yes
10185	no
10186	no
10188
10189	yes
10191	no
10193	yes
10196	no
10197	no
10198	yes
10200
10201	no
10202	yes
10203	yes
10204	no
10205	no
10206	yes
10207	no
10208	yes
10209	yes
10210	yes
10211	no
10213
10214	no
10215
10216	yes
10219	yes
10220	no
10222	no
10223	yes
10224
10225	yes
10226	no
10227	yes
10228	no
10229	yes
10230	no
10231	yes
10233	no
10234	no
10235	no
10236	yes
10237	no
10238	yes
10239	yes
10240	no
10241	no
10242	no
10243	yes
10244	yes
10245	no
10246	yes
10247
10248	yes
10249	yes
10250	yes
10251	yes
10252	yes
10253	no
10254	no
10255	yes
10256
10257	no
10258	yes
10259	no
10260	yes
10261	no
10262	no
10263	yes
10264	no
10265	no
10266	yes
10267	yes
10268	yes
10269	yes
10270	no
10271	yes
10272	yes
10273	yes
10274	yes
10275	yes
10276
10277
10278	yes
10279	no
10280	no
10281	yes
10282	yes
10289	yes
10290	no
10291	no
10300	yes
10301	yes
10302	no
10303	yes
10304	no
10305	no
10306	yes
10307	yes
10308	yes
10309	no
10310	no
10311	yes
10312	no
10313	yes
10314	no
10315	no
10316	no
20001	yes
20002	no
20004
20007	no
20009	yes
20010	no
20011	yes
20012	yes
20013	yes
20014
20015	yes
20016	yes
20017	yes
20019	yes
20020	yes
20021	yes
20022	no
20023	no
20027	yes
20032	yes
20036	yes
20037	no
20039	no
20040	yes
20041	yes
30002	no
30003	yes
30005	yes
30006	no
30007	no
30008	no
30009	no
30010	no
30011
30013	no
30014	yes
30015	yes
30016	yes
30017	yes
30018	yes
30019	yes
30021	no
30022	no
30023	yes
30024	no
30029	no
30030	no
30032	no
30033	no
30034	yes
30036	yes
30037	yes
30038	yes
30039	no
30040	yes
30041	no
30064	yes
30069	yes
30070
40001	no
40002	no
40003	yes
40004	no
40005	no
40006	no
40007	yes
40008	no
40009	no
40010
40012	no
40013	yes
