# Supplementary material for: Shared Genetic Factors Involved in Celiac Disease, Type 2 Diabetes and Anorexia Nervosa Suggest Common Molecular Pathways for Chronic Diseases
Source: PLoS One. 2016 Aug 2;11(8):e0159593. doi: 10.1371/journal.pone.0159593 (PMC4970800; doi:10.1371/journal.pone.0159593)
Supplement: S2 File — This file gives the Ct value for each gene and patient. (TXT) [file pone.0159593.s002.txt]

Sample	Detector	Ct
10002	ADRA 1D	36.593
10002	ADRA 1D	36.719
10003	ADRA 1D	Undetermined
10003	ADRA 1D	Undetermined
10005	ADRA 1D	Undetermined
10005	ADRA 1D	Undetermined
10006	ADRA 1D	Undetermined
10006	ADRA 1D	Undetermined
10007	ADRA 1D	Undetermined
10007	ADRA 1D	Undetermined
10008	ADRA 1D	Undetermined
10008	ADRA 1D	Undetermined
10009	ADRA 1D	Undetermined
10009	ADRA 1D	Undetermined
10010	ADRA 1D	Undetermined
10010	ADRA 1D	Undetermined
10011	ADRA 1D	Undetermined
10011	ADRA 1D	Undetermined
10012	ADRA 1D	Undetermined
10012	ADRA 1D	Undetermined
10013	ADRA 1D	Undetermined
10013	ADRA 1D	Undetermined
10014	ADRA 1D	Undetermined
10014	ADRA 1D	Undetermined
10015	ADRA 1D	Undetermined
10015	ADRA 1D	Undetermined
10016	ADRA 1D	35.212
10016	ADRA 1D	Undetermined
10017	ADRA 1D	34.043
10017	ADRA 1D	36.128
10018	ADRA 1D	35.758
10018	ADRA 1D	Undetermined
10019	ADRA 1D	Undetermined
10019	ADRA 1D	Undetermined
10020	ADRA 1D	Undetermined
10020	ADRA 1D	Undetermined
10021	ADRA 1D	Undetermined
10021	ADRA 1D	Undetermined
10022	ADRA 1D	34.693
10022	ADRA 1D	36.153
10023	ADRA 1D	Undetermined
10023	ADRA 1D	Undetermined
10024	ADRA 1D	36.404
10024	ADRA 1D	Undetermined
10025	ADRA 1D	Undetermined
10025	ADRA 1D	Undetermined
10026	ADRA 1D	Undetermined
10026	ADRA 1D	Undetermined
10027	ADRA 1D	Undetermined
10027	ADRA 1D	Undetermined
10028	ADRA 1D	35.298
10028	ADRA 1D	36.158
10029	ADRA 1D	Undetermined
10029	ADRA 1D	Undetermined
10030	ADRA 1D	34.813
10030	ADRA 1D	Undetermined
10031	ADRA 1D	Undetermined
10031	ADRA 1D	Undetermined
10032	ADRA 1D	Undetermined
10032	ADRA 1D	Undetermined
10033	ADRA 1D	Undetermined
10033	ADRA 1D	Undetermined
10034	ADRA 1D	35.101
10034	ADRA 1D	Undetermined
10035	ADRA 1D	35.164
10035	ADRA 1D	36.277
10036	ADRA 1D	36.222
10036	ADRA 1D	Undetermined
10037	ADRA 1D	Undetermined
10037	ADRA 1D	Undetermined
10038	ADRA 1D	Undetermined
10038	ADRA 1D	Undetermined
10039	ADRA 1D	34.438
10039	ADRA 1D	35.243
10040	ADRA 1D	Undetermined
10040	ADRA 1D	Undetermined
10041	ADRA 1D	36.24
10041	ADRA 1D	Undetermined
10042	ADRA 1D	Undetermined
10042	ADRA 1D	Undetermined
10043	ADRA 1D	35.895
10043	ADRA 1D	Undetermined
10044	ADRA 1D	Undetermined
10044	ADRA 1D	Undetermined
10045	ADRA 1D	35.43
10045	ADRA 1D	Undetermined
10046	ADRA 1D	33.282
10046	ADRA 1D	34.336
10047	ADRA 1D	Undetermined
10047	ADRA 1D	Undetermined
10048	ADRA 1D	Undetermined
10048	ADRA 1D	Undetermined
10049	ADRA 1D	Undetermined
10049	ADRA 1D	Undetermined
10050	ADRA 1D	Undetermined
10050	ADRA 1D	Undetermined
10051	ADRA 1D	Undetermined
10051	ADRA 1D	Undetermined
10052	ADRA 1D	35.666
10052	ADRA 1D	36.543
10053	ADRA 1D	Undetermined
10053	ADRA 1D	Undetermined
10054	ADRA 1D	35.477
10054	ADRA 1D	Undetermined
10055	ADRA 1D	Undetermined
10055	ADRA 1D	Undetermined
10056	ADRA 1D	Undetermined
10056	ADRA 1D	Undetermined
10057	ADRA 1D	36.728
10057	ADRA 1D	Undetermined
10058	ADRA 1D	Undetermined
10058	ADRA 1D	Undetermined
10059	ADRA 1D	Undetermined
10059	ADRA 1D	Undetermined
10060	ADRA 1D	Undetermined
10060	ADRA 1D	Undetermined
10061	ADRA 1D	Undetermined
10061	ADRA 1D	Undetermined
10062	ADRA 1D	35.373
10062	ADRA 1D	36.752
10063	ADRA 1D	Undetermined
10063	ADRA 1D	Undetermined
10064	ADRA 1D	Undetermined
10064	ADRA 1D	Undetermined
10081	ADRA 1D	Undetermined
10081	ADRA 1D	Undetermined
10082	ADRA 1D	36.42
10082	ADRA 1D	Undetermined
10088	ADRA 1D	35.365
10088	ADRA 1D	36.375
10092	ADRA 1D	36.436
10092	ADRA 1D	Undetermined
10094	ADRA 1D	Undetermined
10094	ADRA 1D	Undetermined
10095	ADRA 1D	Undetermined
10095	ADRA 1D	Undetermined
10096	ADRA 1D	35.27
10096	ADRA 1D	Undetermined
10097	ADRA 1D	35.915
10097	ADRA 1D	Undetermined
10098	ADRA 1D	Undetermined
10098	ADRA 1D	Undetermined
10099	ADRA 1D	36.333
10099	ADRA 1D	Undetermined
10100	ADRA 1D	Undetermined
10100	ADRA 1D	Undetermined
10101	ADRA 1D	Undetermined
10101	ADRA 1D	Undetermined
10102	ADRA 1D	35.321
10102	ADRA 1D	36.179
10103	ADRA 1D	37.296
10103	ADRA 1D	Undetermined
10104	ADRA 1D	35.234
10104	ADRA 1D	Undetermined
10105	ADRA 1D	Undetermined
10105	ADRA 1D	Undetermined
10106	ADRA 1D	34.492
10106	ADRA 1D	34.71
10106	ADRA 1D	35.119
10106	ADRA 1D	36.566
10111	ADRA 1D	33.444
10111	ADRA 1D	33.951
10114	ADRA 1D	Undetermined
10114	ADRA 1D	Undetermined
10115	ADRA 1D	Undetermined
10115	ADRA 1D	Undetermined
10116	ADRA 1D	Undetermined
10116	ADRA 1D	Undetermined
10117	ADRA 1D	Undetermined
10117	ADRA 1D	Undetermined
10119	ADRA 1D	35.286
10119	ADRA 1D	Undetermined
10120	ADRA 1D	36.391
10120	ADRA 1D	36.457
10120	ADRA 1D	34.537
10120	ADRA 1D	35.179
10120	ADRA 1D	Undetermined
10120	ADRA 1D	Undetermined
10121	ADRA 1D	Undetermined
10121	ADRA 1D	Undetermined
10122	ADRA 1D	34.445
10122	ADRA 1D	35.826
10122	ADRA 1D	36.167
10122	ADRA 1D	Undetermined
10123	ADRA 1D	32.985
10123	ADRA 1D	34.364
10123	ADRA 1D	34.997
10123	ADRA 1D	Undetermined
10124	ADRA 1D	Undetermined
10124	ADRA 1D	Undetermined
10124	ADRA 1D	Undetermined
10124	ADRA 1D	Undetermined
10125	ADRA 1D	36.375
10125	ADRA 1D	Undetermined
10126	ADRA 1D	35.25
10126	ADRA 1D	36.359
10127	ADRA 1D	Undetermined
10127	ADRA 1D	Undetermined
10128	ADRA 1D	Undetermined
10128	ADRA 1D	Undetermined
10129	ADRA 1D	35.288
10129	ADRA 1D	Undetermined
10130	ADRA 1D	35.183
10130	ADRA 1D	Undetermined
10131	ADRA 1D	Undetermined
10131	ADRA 1D	Undetermined
10132	ADRA 1D	Undetermined
10132	ADRA 1D	Undetermined
10133	ADRA 1D	36.389
10133	ADRA 1D	36.653
10134	ADRA 1D	Undetermined
10134	ADRA 1D	Undetermined
10135	ADRA 1D	Undetermined
10135	ADRA 1D	Undetermined
10136	ADRA 1D	Undetermined
10136	ADRA 1D	Undetermined
10137	ADRA 1D	Undetermined
10137	ADRA 1D	Undetermined
10138	ADRA 1D	Undetermined
10138	ADRA 1D	Undetermined
10139	ADRA 1D	Undetermined
10139	ADRA 1D	Undetermined
10140	ADRA 1D	35.756
10140	ADRA 1D	36.344
10141	ADRA 1D	Undetermined
10141	ADRA 1D	Undetermined
10142	ADRA 1D	35.145
10142	ADRA 1D	36.353
10143	ADRA 1D	Undetermined
10143	ADRA 1D	Undetermined
10144	ADRA 1D	Undetermined
10144	ADRA 1D	Undetermined
10145	ADRA 1D	Undetermined
10145	ADRA 1D	Undetermined
10146	ADRA 1D	Undetermined
10146	ADRA 1D	Undetermined
10147	ADRA 1D	Undetermined
10147	ADRA 1D	Undetermined
10148	ADRA 1D	36.222
10148	ADRA 1D	Undetermined
10149	ADRA 1D	Undetermined
10149	ADRA 1D	Undetermined
10150	ADRA 1D	Undetermined
10150	ADRA 1D	Undetermined
10151	ADRA 1D	36.402
10151	ADRA 1D	Undetermined
10152	ADRA 1D	33.767
10152	ADRA 1D	33.832
10152	ADRA 1D	33.898
10152	ADRA 1D	35.124
10161	ADRA 1D	35.313
10161	ADRA 1D	Undetermined
10162	ADRA 1D	34.024
10162	ADRA 1D	36.66
10163	ADRA 1D	34.045
10163	ADRA 1D	35.202
10164	ADRA 1D	35.272
10164	ADRA 1D	Undetermined
10166	ADRA 1D	35.039
10166	ADRA 1D	Undetermined
10168	ADRA 1D	Undetermined
10168	ADRA 1D	Undetermined
10171	ADRA 1D	34.187
10171	ADRA 1D	Undetermined
10172	ADRA 1D	35.085
10172	ADRA 1D	35.896
10173	ADRA 1D	33.381
10173	ADRA 1D	33.719
10174	ADRA 1D	Undetermined
10174	ADRA 1D	Undetermined
10175	ADRA 1D	35.223
10175	ADRA 1D	36.302
10176	ADRA 1D	Undetermined
10176	ADRA 1D	Undetermined
10177	ADRA 1D	34.981
10177	ADRA 1D	35.266
10178	ADRA 1D	35.388
10178	ADRA 1D	Undetermined
10179	ADRA 1D	33.73
10179	ADRA 1D	Undetermined
10180	ADRA 1D	35.799
10180	ADRA 1D	Undetermined
10181	ADRA 1D	31.953
10181	ADRA 1D	32.582
10182	ADRA 1D	36.131
10182	ADRA 1D	Undetermined
10183	ADRA 1D	Undetermined
10183	ADRA 1D	Undetermined
10184	ADRA 1D	Undetermined
10184	ADRA 1D	Undetermined
10185	ADRA 1D	36.692
10185	ADRA 1D	Undetermined
10186	ADRA 1D	36.488
10186	ADRA 1D	Undetermined
10188	ADRA 1D	34.562
10188	ADRA 1D	Undetermined
10189	ADRA 1D	Undetermined
10189	ADRA 1D	Undetermined
10191	ADRA 1D	33.496
10191	ADRA 1D	35.641
10193	ADRA 1D	Undetermined
10193	ADRA 1D	Undetermined
10196	ADRA 1D	Undetermined
10196	ADRA 1D	Undetermined
10197	ADRA 1D	34.269
10197	ADRA 1D	Undetermined
10198	ADRA 1D	Undetermined
10198	ADRA 1D	Undetermined
10200	ADRA 1D	34.67
10200	ADRA 1D	Undetermined
10201	ADRA 1D	36.097
10201	ADRA 1D	Undetermined
10202	ADRA 1D	34.834
10202	ADRA 1D	Undetermined
10203	ADRA 1D	34.775
10203	ADRA 1D	Undetermined
10204	ADRA 1D	33.784
10204	ADRA 1D	34.392
10205	ADRA 1D	Undetermined
10205	ADRA 1D	Undetermined
10206	ADRA 1D	35.029
10206	ADRA 1D	35.828
10207	ADRA 1D	35.132
10207	ADRA 1D	Undetermined
10208	ADRA 1D	35.972
10208	ADRA 1D	Undetermined
10209	ADRA 1D	34.114
10209	ADRA 1D	34.627
10210	ADRA 1D	34.969
10210	ADRA 1D	Undetermined
10211	ADRA 1D	34.276
10211	ADRA 1D	35.812
10213	ADRA 1D	35.687
10213	ADRA 1D	Undetermined
10214	ADRA 1D	35.481
10214	ADRA 1D	Undetermined
10215	ADRA 1D	35.642
10215	ADRA 1D	Undetermined
10216	ADRA 1D	35.985
10216	ADRA 1D	Undetermined
10219	ADRA 1D	36.784
10219	ADRA 1D	Undetermined
10220	ADRA 1D	34.616
10220	ADRA 1D	36.091
10222	ADRA 1D	33.94
10222	ADRA 1D	35.967
10223	ADRA 1D	Undetermined
10223	ADRA 1D	Undetermined
10224	ADRA 1D	Undetermined
10224	ADRA 1D	Undetermined
10225	ADRA 1D	Undetermined
10225	ADRA 1D	Undetermined
10226	ADRA 1D	37.047
10226	ADRA 1D	Undetermined
10227	ADRA 1D	34.771
10227	ADRA 1D	34.857
10228	ADRA 1D	34.652
10228	ADRA 1D	34.725
10229	ADRA 1D	32.307
10229	ADRA 1D	34.409
10230	ADRA 1D	36.229
10230	ADRA 1D	Undetermined
10231	ADRA 1D	34.238
10231	ADRA 1D	36.028
10233	ADRA 1D	35.486
10233	ADRA 1D	Undetermined
10233	ADRA 1D	Undetermined
10233	ADRA 1D	Undetermined
10234	ADRA 1D	Undetermined
10234	ADRA 1D	Undetermined
10235	ADRA 1D	36.31
10235	ADRA 1D	Undetermined
10236	ADRA 1D	36.032
10236	ADRA 1D	Undetermined
10237	ADRA 1D	35.369
10237	ADRA 1D	36.302
10238	ADRA 1D	34.966
10238	ADRA 1D	36.153
10239	ADRA 1D	39.096
10239	ADRA 1D	Undetermined
10240	ADRA 1D	34.165
10240	ADRA 1D	34.487
10241	ADRA 1D	Undetermined
10241	ADRA 1D	Undetermined
10242	ADRA 1D	37.568
10242	ADRA 1D	Undetermined
10243	ADRA 1D	33.608
10243	ADRA 1D	34.272
10244	ADRA 1D	Undetermined
10244	ADRA 1D	Undetermined
10245	ADRA 1D	Undetermined
10245	ADRA 1D	Undetermined
10246	ADRA 1D	34.206
10246	ADRA 1D	Undetermined
10247	ADRA 1D	35.464
10247	ADRA 1D	Undetermined
10248	ADRA 1D	36.537
10248	ADRA 1D	Undetermined
10249	ADRA 1D	34.423
10249	ADRA 1D	35.309
10250	ADRA 1D	Undetermined
10250	ADRA 1D	Undetermined
10251	ADRA 1D	34.32
10251	ADRA 1D	36.418
10252	ADRA 1D	35.133
10252	ADRA 1D	36.443
10253	ADRA 1D	35.175
10253	ADRA 1D	35.426
10254	ADRA 1D	Undetermined
10254	ADRA 1D	Undetermined
10255	ADRA 1D	38.334
10255	ADRA 1D	Undetermined
10256	ADRA 1D	35.182
10256	ADRA 1D	36.067
10257	ADRA 1D	34.07
10257	ADRA 1D	34.324
10258	ADRA 1D	36.54
10258	ADRA 1D	Undetermined
10259	ADRA 1D	35.227
10259	ADRA 1D	36.081
10260	ADRA 1D	Undetermined
10260	ADRA 1D	Undetermined
10261	ADRA 1D	36.254
10261	ADRA 1D	36.318
10262	ADRA 1D	34.817
10262	ADRA 1D	36.238
10263	ADRA 1D	35.314
10263	ADRA 1D	Undetermined
10264	ADRA 1D	35.252
10264	ADRA 1D	Undetermined
10265	ADRA 1D	38.944
10265	ADRA 1D	Undetermined
10266	ADRA 1D	36.092
10266	ADRA 1D	Undetermined
10267	ADRA 1D	35.061
10267	ADRA 1D	35.227
10268	ADRA 1D	33.926
10268	ADRA 1D	35.195
10269	ADRA 1D	34.175
10269	ADRA 1D	35.102
10270	ADRA 1D	36.359
10270	ADRA 1D	Undetermined
10271	ADRA 1D	Undetermined
10271	ADRA 1D	Undetermined
10272	ADRA 1D	35.155
10272	ADRA 1D	36.215
10273	ADRA 1D	Undetermined
10273	ADRA 1D	Undetermined
10274	ADRA 1D	33.291
10274	ADRA 1D	Undetermined
10275	ADRA 1D	Undetermined
10275	ADRA 1D	Undetermined
10276	ADRA 1D	35.211
10276	ADRA 1D	Undetermined
10277	ADRA 1D	34.305
10277	ADRA 1D	Undetermined
10278	ADRA 1D	35.2
10278	ADRA 1D	Undetermined
10279	ADRA 1D	35.33
10279	ADRA 1D	Undetermined
10280	ADRA 1D	Undetermined
10280	ADRA 1D	Undetermined
10281	ADRA 1D	37.326
10281	ADRA 1D	Undetermined
10282	ADRA 1D	Undetermined
10282	ADRA 1D	Undetermined
10292	ADRA 1D	34.941
10292	ADRA 1D	Undetermined
10293	ADRA 1D	34.428
10293	ADRA 1D	Undetermined
10294	ADRA 1D	36.253
10294	ADRA 1D	Undetermined
10295	ADRA 1D	36.321
10295	ADRA 1D	Undetermined
10296	ADRA 1D	33.342
10296	ADRA 1D	34.998
10297	ADRA 1D	34.594
10297	ADRA 1D	Undetermined
10298	ADRA 1D	Undetermined
10298	ADRA 1D	Undetermined
10299	ADRA 1D	34.977
10299	ADRA 1D	35.242
10300	ADRA 1D	32.945
10300	ADRA 1D	33.764
10301	ADRA 1D	35.959
10301	ADRA 1D	36.45
10302	ADRA 1D	32.108
10302	ADRA 1D	32.383
10303	ADRA 1D	36.114
10303	ADRA 1D	Undetermined
10304	ADRA 1D	Undetermined
10304	ADRA 1D	Undetermined
10305	ADRA 1D	33.194
10305	ADRA 1D	33.413
10306	ADRA 1D	35.54
10306	ADRA 1D	Undetermined
10307	ADRA 1D	Undetermined
10307	ADRA 1D	Undetermined
10308	ADRA 1D	36.141
10308	ADRA 1D	Undetermined
10309	ADRA 1D	36.253
10309	ADRA 1D	Undetermined
10310	ADRA 1D	36.316
10310	ADRA 1D	Undetermined
10311	ADRA 1D	37.948
10311	ADRA 1D	Undetermined
10312	ADRA 1D	36.264
10312	ADRA 1D	36.33
10313	ADRA 1D	36.212
10313	ADRA 1D	Undetermined
10314	ADRA 1D	35.133
10314	ADRA 1D	36.438
10315	ADRA 1D	36.4
10315	ADRA 1D	Undetermined
20001	ADRA 1D	35.213
20001	ADRA 1D	Undetermined
20001	ADRA 1D	Undetermined
20001	ADRA 1D	Undetermined
20002	ADRA 1D	33.473
20002	ADRA 1D	33.634
20004	ADRA 1D	Undetermined
20004	ADRA 1D	Undetermined
20005	ADRA 1D	34.922
20005	ADRA 1D	36.005
20006	ADRA 1D	35.178
20006	ADRA 1D	Undetermined
20007	ADRA 1D	33.44
20007	ADRA 1D	33.889
20009	ADRA 1D	34.847
20009	ADRA 1D	35.199
20010	ADRA 1D	35.082
20010	ADRA 1D	Undetermined
20011	ADRA 1D	34.96
20011	ADRA 1D	Undetermined
20012	ADRA 1D	33.961
20012	ADRA 1D	Undetermined
20013	ADRA 1D	33.358
20013	ADRA 1D	34.171
20014	ADRA 1D	36.397
20014	ADRA 1D	Undetermined
20015	ADRA 1D	36.557
20015	ADRA 1D	Undetermined
20016	ADRA 1D	Undetermined
20016	ADRA 1D	Undetermined
20017	ADRA 1D	33.632
20017	ADRA 1D	34.182
20019	ADRA 1D	36.253
20019	ADRA 1D	Undetermined
20020	ADRA 1D	Undetermined
20020	ADRA 1D	Undetermined
20021	ADRA 1D	34.357
20021	ADRA 1D	Undetermined
20022	ADRA 1D	Undetermined
20022	ADRA 1D	Undetermined
20023	ADRA 1D	Undetermined
20023	ADRA 1D	Undetermined
20027	ADRA 1D	36.388
20027	ADRA 1D	37.455
20032	ADRA 1D	35.492
20032	ADRA 1D	Undetermined
20036	ADRA 1D	36.311
20036	ADRA 1D	Undetermined
20037	ADRA 1D	35.453
20037	ADRA 1D	Undetermined
20039	ADRA 1D	34.093
20039	ADRA 1D	Undetermined
20040	ADRA 1D	36.579
20040	ADRA 1D	Undetermined
20041	ADRA 1D	Undetermined
20041	ADRA 1D	Undetermined
30002	ADRA 1D	32.658
30002	ADRA 1D	33.347
30003	ADRA 1D	35.539
30003	ADRA 1D	Undetermined
30005	ADRA 1D	Undetermined
30005	ADRA 1D	Undetermined
30006	ADRA 1D	34.476
30006	ADRA 1D	Undetermined
30007	ADRA 1D	38.196
30007	ADRA 1D	Undetermined
30008	ADRA 1D	35.846
30008	ADRA 1D	Undetermined
30009	ADRA 1D	35.252
30009	ADRA 1D	Undetermined
30010	ADRA 1D	Undetermined
30010	ADRA 1D	Undetermined
30011	ADRA 1D	33.363
30011	ADRA 1D	33.707
30013	ADRA 1D	36.736
30013	ADRA 1D	Undetermined
30014	ADRA 1D	35.185
30014	ADRA 1D	Undetermined
30015	ADRA 1D	36.215
30015	ADRA 1D	36.59
30016	ADRA 1D	36.606
30016	ADRA 1D	Undetermined
30017	ADRA 1D	Undetermined
30017	ADRA 1D	Undetermined
30018	ADRA 1D	Undetermined
30018	ADRA 1D	Undetermined
30019	ADRA 1D	Undetermined
30019	ADRA 1D	Undetermined
30021	ADRA 1D	36.278
30021	ADRA 1D	36.284
30022	ADRA 1D	34.933
30022	ADRA 1D	Undetermined
30023	ADRA 1D	Undetermined
30023	ADRA 1D	Undetermined
30024	ADRA 1D	Undetermined
30024	ADRA 1D	Undetermined
30029	ADRA 1D	35.941
30029	ADRA 1D	36.143
30030	ADRA 1D	34.903
30030	ADRA 1D	36.129
30032	ADRA 1D	35.686
30032	ADRA 1D	Undetermined
30033	ADRA 1D	35.054
30033	ADRA 1D	35.171
30034	ADRA 1D	36.088
30034	ADRA 1D	36.967
30036	ADRA 1D	32.992
30036	ADRA 1D	34.466
30037	ADRA 1D	35.842
30037	ADRA 1D	36.172
30038	ADRA 1D	35.41
30038	ADRA 1D	Undetermined
30039	ADRA 1D	Undetermined
30039	ADRA 1D	Undetermined
30040	ADRA 1D	Undetermined
30040	ADRA 1D	Undetermined
30041	ADRA 1D	36.357
30041	ADRA 1D	Undetermined
30064	ADRA 1D	36.433
30064	ADRA 1D	36.588
30069	ADRA 1D	Undetermined
30069	ADRA 1D	Undetermined
30070	ADRA 1D	35.339
30070	ADRA 1D	35.363
40001	ADRA 1D	35.179
40001	ADRA 1D	35.613
40002	ADRA 1D	35.484
40002	ADRA 1D	36.456
40003	ADRA 1D	Undetermined
40003	ADRA 1D	Undetermined
40004	ADRA 1D	35.484
40004	ADRA 1D	36.173
40005	ADRA 1D	33.679
40005	ADRA 1D	Undetermined
40006	ADRA 1D	34.735
40006	ADRA 1D	34.922
40007	ADRA 1D	Undetermined
40007	ADRA 1D	Undetermined
40008	ADRA 1D	37.577
40008	ADRA 1D	Undetermined
40009	ADRA 1D	32.229
40009	ADRA 1D	33.637
40010	ADRA 1D	31.813
40010	ADRA 1D	33.047
40012	ADRA 1D	Undetermined
40012	ADRA 1D	Undetermined
40013	ADRA 1D	Undetermined
40013	ADRA 1D	Undetermined
No cDNA	ADRA 1D	Undetermined
No cDNA	ADRA 1D	Undetermined
No cDNA	ADRA 1D	Undetermined
No cDNA	ADRA 1D	Undetermined
10002	AGT	28.708
10002	AGT	28.796
10003	AGT	Undetermined
10003	AGT	Undetermined
10005	AGT	29.567
10005	AGT	Undetermined
10006	AGT	31.74
10006	AGT	33.06
10007	AGT	33.785
10007	AGT	Undetermined
10008	AGT	33.131
10008	AGT	Undetermined
10009	AGT	32.774
10009	AGT	32.839
10010	AGT	29.923
10010	AGT	30.833
10011	AGT	34.546
10011	AGT	Undetermined
10012	AGT	33.876
10012	AGT	34.953
10013	AGT	35.67
10013	AGT	Undetermined
10014	AGT	35.063
10014	AGT	Undetermined
10015	AGT	31.782
10015	AGT	32.529
10016	AGT	28.343
10016	AGT	28.564
10017	AGT	28.515
10017	AGT	28.739
10018	AGT	29.461
10018	AGT	29.672
10019	AGT	28.685
10019	AGT	28.849
10020	AGT	Undetermined
10020	AGT	Undetermined
10021	AGT	30.182
10021	AGT	30.268
10022	AGT	29.484
10022	AGT	29.552
10023	AGT	28.559
10023	AGT	28.591
10024	AGT	29.248
10024	AGT	29.729
10025	AGT	Undetermined
10025	AGT	Undetermined
10026	AGT	30.294
10026	AGT	30.63
10027	AGT	30.764
10027	AGT	31.769
10028	AGT	Undetermined
10028	AGT	Undetermined
10029	AGT	29.595
10029	AGT	Undetermined
10030	AGT	28.444
10030	AGT	28.619
10031	AGT	33.148
10031	AGT	33.244
10032	AGT	31.714
10032	AGT	32.227
10033	AGT	33.773
10033	AGT	34.532
10034	AGT	29.762
10034	AGT	30.563
10035	AGT	29.234
10035	AGT	29.309
10036	AGT	32.439
10036	AGT	Undetermined
10037	AGT	35.019
10037	AGT	Undetermined
10038	AGT	33.77
10038	AGT	33.869
10039	AGT	28.922
10039	AGT	29.127
10040	AGT	34.877
10040	AGT	Undetermined
10041	AGT	33.613
10041	AGT	36.159
10042	AGT	31.207
10042	AGT	32.16
10043	AGT	33.1
10043	AGT	33.362
10044	AGT	34.577
10044	AGT	Undetermined
10045	AGT	28.818
10045	AGT	28.985
10046	AGT	28.228
10046	AGT	28.56
10047	AGT	30.294
10047	AGT	30.315
10048	AGT	32.133
10048	AGT	34.543
10049	AGT	32.099
10049	AGT	32.2
10050	AGT	29.969
10050	AGT	30.066
10051	AGT	33.164
10051	AGT	33.583
10052	AGT	28.203
10052	AGT	Undetermined
10053	AGT	28.56
10053	AGT	28.71
10054	AGT	30.604
10054	AGT	30.977
10055	AGT	33.521
10055	AGT	35.116
10056	AGT	35.642
10056	AGT	35.842
10057	AGT	30.962
10057	AGT	31.535
10058	AGT	31.456
10058	AGT	31.91
10059	AGT	Undetermined
10059	AGT	Undetermined
10060	AGT	34.778
10060	AGT	Undetermined
10061	AGT	32.757
10061	AGT	33.125
10062	AGT	32.094
10062	AGT	32.193
10063	AGT	34.023
10063	AGT	34.923
10064	AGT	31.255
10064	AGT	31.318
10081	AGT	31.242
10081	AGT	Undetermined
10082	AGT	31.351
10082	AGT	Undetermined
10088	AGT	29.57
10088	AGT	29.692
10092	AGT	29.917
10092	AGT	29.928
10094	AGT	33.188
10094	AGT	34.669
10095	AGT	30.23
10095	AGT	30.811
10096	AGT	29.325
10096	AGT	29.516
10097	AGT	33.613
10097	AGT	Undetermined
10098	AGT	28.644
10098	AGT	29.167
10099	AGT	30.518
10099	AGT	30.521
10100	AGT	Undetermined
10100	AGT	Undetermined
10101	AGT	30.524
10101	AGT	31.241
10102	AGT	30.551
10102	AGT	31.438
10103	AGT	30.508
10103	AGT	30.6
10104	AGT	30.628
10104	AGT	31.765
10105	AGT	36.378
10105	AGT	Undetermined
10106	AGT	28.607
10106	AGT	28.903
10106	AGT	28.923
10106	AGT	29.521
10111	AGT	29.251
10111	AGT	29.443
10114	AGT	29.047
10114	AGT	29.073
10115	AGT	32.885
10115	AGT	34.643
10116	AGT	34.919
10116	AGT	Undetermined
10117	AGT	32.095
10117	AGT	32.514
10119	AGT	30.758
10119	AGT	Undetermined
10120	AGT	28.691
10120	AGT	28.72
10120	AGT	28.54
10120	AGT	28.559
10120	AGT	28.573
10120	AGT	28.58
10121	AGT	29.678
10121	AGT	30.857
10122	AGT	29.202
10122	AGT	29.245
10122	AGT	29.256
10122	AGT	Undetermined
10123	AGT	29.182
10123	AGT	29.186
10123	AGT	29.395
10123	AGT	29.487
10124	AGT	32.464
10124	AGT	32.568
10124	AGT	32.805
10124	AGT	33.41
10125	AGT	30.756
10125	AGT	32.119
10126	AGT	Undetermined
10126	AGT	Undetermined
10127	AGT	Undetermined
10127	AGT	Undetermined
10128	AGT	29.9
10128	AGT	30.497
10129	AGT	29.53
10129	AGT	29.95
10130	AGT	30.37
10130	AGT	30.454
10131	AGT	33.563
10131	AGT	Undetermined
10132	AGT	32.692
10132	AGT	33.18
10133	AGT	31.419
10133	AGT	32.369
10134	AGT	30.607
10134	AGT	31.681
10135	AGT	Undetermined
10135	AGT	Undetermined
10136	AGT	34.756
10136	AGT	Undetermined
10137	AGT	31.919
10137	AGT	33.144
10138	AGT	Undetermined
10138	AGT	Undetermined
10139	AGT	31.199
10139	AGT	Undetermined
10140	AGT	29.504
10140	AGT	29.587
10141	AGT	28.902
10141	AGT	29.226
10142	AGT	31.406
10142	AGT	31.817
10143	AGT	30.15
10143	AGT	30.882
10144	AGT	32.438
10144	AGT	32.877
10145	AGT	32.325
10145	AGT	32.52
10146	AGT	Undetermined
10146	AGT	Undetermined
10147	AGT	29.7
10147	AGT	Undetermined
10148	AGT	29.041
10148	AGT	29.385
10149	AGT	29.841
10149	AGT	29.972
10150	AGT	28.716
10150	AGT	28.826
10151	AGT	30.656
10151	AGT	30.884
10152	AGT	28.414
10152	AGT	28.578
10152	AGT	28.747
10152	AGT	Undetermined
10161	AGT	28.334
10161	AGT	Undetermined
10162	AGT	29.36
10162	AGT	Undetermined
10163	AGT	28.486
10163	AGT	Undetermined
10164	AGT	Undetermined
10164	AGT	Undetermined
10166	AGT	28.637
10166	AGT	28.743
10168	AGT	30.3
10168	AGT	31.194
10171	AGT	28.217
10171	AGT	28.442
10172	AGT	31.212
10172	AGT	32.145
10173	AGT	Undetermined
10173	AGT	Undetermined
10174	AGT	29.531
10174	AGT	29.809
10175	AGT	30.916
10175	AGT	30.932
10176	AGT	32.981
10176	AGT	33.494
10177	AGT	27.948
10177	AGT	27.988
10178	AGT	29.131
10178	AGT	29.319
10179	AGT	29.597
10179	AGT	Undetermined
10180	AGT	28.484
10180	AGT	Undetermined
10181	AGT	28.324
10181	AGT	28.503
10182	AGT	27.609
10182	AGT	27.746
10183	AGT	29.349
10183	AGT	29.466
10184	AGT	27.551
10184	AGT	27.691
10185	AGT	28.694
10185	AGT	29.064
10186	AGT	28.63
10186	AGT	Undetermined
10188	AGT	28.773
10188	AGT	29.844
10189	AGT	28.902
10189	AGT	29.647
10191	AGT	29.372
10191	AGT	30.212
10193	AGT	29.121
10193	AGT	29.684
10196	AGT	Undetermined
10196	AGT	Undetermined
10197	AGT	27.889
10197	AGT	28.401
10198	AGT	28.09
10198	AGT	28.25
10200	AGT	27.983
10200	AGT	28.286
10201	AGT	28.794
10201	AGT	28.912
10202	AGT	28.134
10202	AGT	28.266
10203	AGT	28.506
10203	AGT	28.84
10204	AGT	Undetermined
10204	AGT	Undetermined
10205	AGT	32.319
10205	AGT	32.706
10206	AGT	28.296
10206	AGT	28.464
10207	AGT	27.941
10207	AGT	28.242
10208	AGT	28.051
10208	AGT	Undetermined
10209	AGT	26.978
10209	AGT	27.242
10210	AGT	27.961
10210	AGT	28.57
10211	AGT	27.839
10211	AGT	27.879
10213	AGT	30.811
10213	AGT	31.162
10214	AGT	31.446
10214	AGT	32.257
10215	AGT	28.416
10215	AGT	28.617
10216	AGT	27.052
10216	AGT	27.275
10219	AGT	28.757
10219	AGT	28.88
10220	AGT	28.349
10220	AGT	28.411
10222	AGT	26.874
10222	AGT	27.317
10223	AGT	Undetermined
10223	AGT	Undetermined
10224	AGT	29.403
10224	AGT	29.48
10225	AGT	27.727
10225	AGT	27.743
10226	AGT	28.35
10226	AGT	Undetermined
10227	AGT	27.814
10227	AGT	Undetermined
10228	AGT	28.926
10228	AGT	28.99
10229	AGT	28.885
10229	AGT	29.161
10230	AGT	26.792
10230	AGT	26.883
10231	AGT	28.914
10231	AGT	29.09
10233	AGT	26.214
10233	AGT	26.3
10233	AGT	28.374
10233	AGT	28.581
10234	AGT	28.99
10234	AGT	29.063
10235	AGT	29.481
10235	AGT	29.77
10236	AGT	29.099
10236	AGT	Undetermined
10237	AGT	27.87
10237	AGT	28.044
10238	AGT	28.671
10238	AGT	28.751
10239	AGT	27.834
10239	AGT	27.96
10240	AGT	28.426
10240	AGT	28.538
10241	AGT	29.595
10241	AGT	29.865
10242	AGT	27.885
10242	AGT	28.03
10243	AGT	27.141
10243	AGT	27.159
10244	AGT	28.244
10244	AGT	28.686
10245	AGT	32.219
10245	AGT	Undetermined
10246	AGT	27.19
10246	AGT	27.269
10247	AGT	30.177
10247	AGT	Undetermined
10248	AGT	27.617
10248	AGT	27.681
10249	AGT	28.302
10249	AGT	28.352
10250	AGT	27.797
10250	AGT	27.849
10251	AGT	28.57
10251	AGT	Undetermined
10252	AGT	28.647
10252	AGT	Undetermined
10253	AGT	29.072
10253	AGT	Undetermined
10254	AGT	28.714
10254	AGT	29.192
10255	AGT	26.952
10255	AGT	27.037
10256	AGT	28.495
10256	AGT	28.865
10257	AGT	27.865
10257	AGT	27.945
10258	AGT	27.68
10258	AGT	27.695
10259	AGT	28.673
10259	AGT	28.869
10260	AGT	27.579
10260	AGT	Undetermined
10261	AGT	28.992
10261	AGT	29.176
10262	AGT	28.686
10262	AGT	28.686
10263	AGT	28.29
10263	AGT	28.586
10264	AGT	29.595
10264	AGT	29.632
10265	AGT	28.434
10265	AGT	28.62
10266	AGT	28.244
10266	AGT	28.304
10267	AGT	28.085
10267	AGT	28.452
10268	AGT	28.647
10268	AGT	28.928
10269	AGT	28.533
10269	AGT	28.617
10270	AGT	28.062
10270	AGT	28.432
10271	AGT	26.798
10271	AGT	27.242
10272	AGT	27.275
10272	AGT	28.407
10273	AGT	28.197
10273	AGT	Undetermined
10274	AGT	Undetermined
10274	AGT	Undetermined
10275	AGT	27.275
10275	AGT	Undetermined
10276	AGT	29.513
10276	AGT	Undetermined
10277	AGT	28.741
10277	AGT	Undetermined
10278	AGT	27.985
10278	AGT	28.465
10279	AGT	28.879
10279	AGT	28.941
10280	AGT	28.712
10280	AGT	28.87
10281	AGT	27.256
10281	AGT	27.607
10282	AGT	28.324
10282	AGT	28.761
10292	AGT	27.679
10292	AGT	Undetermined
10293	AGT	27.741
10293	AGT	Undetermined
10294	AGT	27.799
10294	AGT	Undetermined
10295	AGT	28.462
10295	AGT	28.523
10296	AGT	28.037
10296	AGT	28.409
10297	AGT	28.943
10297	AGT	29.404
10298	AGT	28.932
10298	AGT	29
10299	AGT	27.452
10299	AGT	27.46
10300	AGT	27.555
10300	AGT	27.564
10301	AGT	27.581
10301	AGT	27.714
10302	AGT	27.74
10302	AGT	27.912
10303	AGT	27.32
10303	AGT	27.431
10304	AGT	29.073
10304	AGT	29.281
10305	AGT	29.007
10305	AGT	29.208
10306	AGT	28.309
10306	AGT	28.346
10307	AGT	27.376
10307	AGT	27.868
10308	AGT	27.074
10308	AGT	Undetermined
10309	AGT	28.75
10309	AGT	28.973
10310	AGT	29.14
10310	AGT	29.208
10311	AGT	27.215
10311	AGT	27.325
10312	AGT	28.719
10312	AGT	28.79
10313	AGT	28.555
10313	AGT	28.63
10314	AGT	28.803
10314	AGT	28.904
10315	AGT	27.529
10315	AGT	27.639
20001	AGT	28.772
20001	AGT	28.941
20001	AGT	Undetermined
20001	AGT	Undetermined
20002	AGT	28.698
20002	AGT	28.828
20004	AGT	28.437
20004	AGT	Undetermined
20005	AGT	26.939
20005	AGT	27.129
20006	AGT	26.36
20006	AGT	26.387
20007	AGT	28.703
20007	AGT	29.123
20009	AGT	28.24
20009	AGT	28.582
20010	AGT	28.749
20010	AGT	28.767
20011	AGT	27.643
20011	AGT	Undetermined
20012	AGT	28.97
20012	AGT	Undetermined
20013	AGT	29.678
20013	AGT	Undetermined
20014	AGT	29.218
20014	AGT	29.342
20015	AGT	28.818
20015	AGT	Undetermined
20016	AGT	28.954
20016	AGT	29.068
20017	AGT	29.023
20017	AGT	29.221
20019	AGT	29.631
20019	AGT	29.836
20020	AGT	27.344
20020	AGT	27.533
20021	AGT	27.798
20021	AGT	27.919
20022	AGT	30.391
20022	AGT	30.756
20023	AGT	29.904
20023	AGT	30.74
20027	AGT	29.502
20027	AGT	29.637
20032	AGT	28.068
20032	AGT	28.198
20036	AGT	28.661
20036	AGT	Undetermined
20037	AGT	30.315
20037	AGT	30.326
20039	AGT	28.346
20039	AGT	28.887
20040	AGT	29.918
20040	AGT	30.734
20041	AGT	29.375
20041	AGT	29.435
30002	AGT	29.29
30002	AGT	Undetermined
30003	AGT	27.704
30003	AGT	Undetermined
30005	AGT	28.089
30005	AGT	Undetermined
30006	AGT	28.898
30006	AGT	29.439
30007	AGT	29.179
30007	AGT	29.841
30008	AGT	29.802
30008	AGT	30.16
30009	AGT	28.46
30009	AGT	28.49
30010	AGT	28.88
30010	AGT	28.918
30011	AGT	28.903
30011	AGT	29.38
30013	AGT	28.316
30013	AGT	28.783
30014	AGT	29.484
30014	AGT	29.62
30015	AGT	29.799
30015	AGT	30.026
30016	AGT	27.483
30016	AGT	27.57
30017	AGT	30.554
30017	AGT	Undetermined
30018	AGT	29.813
30018	AGT	29.906
30019	AGT	30.756
30019	AGT	31.241
30021	AGT	26.859
30021	AGT	27.296
30022	AGT	30.402
30022	AGT	30.796
30023	AGT	Undetermined
30023	AGT	Undetermined
30024	AGT	29.689
30024	AGT	30.542
30029	AGT	31.43
30029	AGT	Undetermined
30030	AGT	30.252
30030	AGT	30.672
30032	AGT	29.666
30032	AGT	30.062
30033	AGT	29.637
30033	AGT	30.377
30034	AGT	29.043
30034	AGT	Undetermined
30036	AGT	28.813
30036	AGT	Undetermined
30037	AGT	28.166
30037	AGT	28.419
30038	AGT	28.418
30038	AGT	28.634
30039	AGT	30.021
30039	AGT	30.199
30040	AGT	29.836
30040	AGT	30.408
30041	AGT	29.63
30041	AGT	29.734
30064	AGT	29.745
30064	AGT	30.114
30069	AGT	29.833
30069	AGT	30.262
30070	AGT	29.463
30070	AGT	29.878
40001	AGT	29.986
40001	AGT	30.244
40002	AGT	27.985
40002	AGT	28.02
40003	AGT	Undetermined
40003	AGT	Undetermined
40004	AGT	29.44
40004	AGT	29.936
40005	AGT	29.448
40005	AGT	29.594
40006	AGT	28.452
40006	AGT	28.935
40007	AGT	29.75
40007	AGT	29.898
40008	AGT	28.89
40008	AGT	29.175
40009	AGT	29.433
40009	AGT	29.624
40010	AGT	29.513
40010	AGT	29.699
40012	AGT	30.006
40012	AGT	30.214
40013	AGT	26.732
40013	AGT	26.853
No cDNA	AGT	Undetermined
No cDNA	AGT	Undetermined
No cDNA	AGT	Undetermined
No cDNA	AGT	Undetermined
10002	AKAP6	29.879
10002	AKAP6	30.482
10003	AKAP6	29.15
10003	AKAP6	30.152
10005	AKAP6	Undetermined
10005	AKAP6	Undetermined
10006	AKAP6	32.651
10006	AKAP6	32.697
10007	AKAP6	35.744
10007	AKAP6	36.141
10008	AKAP6	33.61
10008	AKAP6	34.75
10009	AKAP6	33.373
10009	AKAP6	34.199
10010	AKAP6	30.443
10010	AKAP6	30.463
10011	AKAP6	33.19
10011	AKAP6	34.514
10012	AKAP6	32.619
10012	AKAP6	Undetermined
10013	AKAP6	33.983
10013	AKAP6	34.087
10014	AKAP6	Undetermined
10014	AKAP6	Undetermined
10015	AKAP6	33.261
10015	AKAP6	33.612
10016	AKAP6	29.614
10016	AKAP6	29.918
10017	AKAP6	29.163
10017	AKAP6	29.176
10018	AKAP6	29.533
10018	AKAP6	30.033
10019	AKAP6	30.619
10019	AKAP6	30.941
10020	AKAP6	34.407
10020	AKAP6	Undetermined
10021	AKAP6	30.511
10021	AKAP6	31.816
10022	AKAP6	29.874
10022	AKAP6	30.09
10023	AKAP6	30.827
10023	AKAP6	31.21
10024	AKAP6	30.596
10024	AKAP6	30.699
10025	AKAP6	34.908
10025	AKAP6	Undetermined
10026	AKAP6	31.597
10026	AKAP6	32.166
10027	AKAP6	31.415
10027	AKAP6	31.485
10028	AKAP6	29.126
10028	AKAP6	29.543
10029	AKAP6	29.829
10029	AKAP6	Undetermined
10030	AKAP6	29.077
10030	AKAP6	29.227
10031	AKAP6	32.905
10031	AKAP6	33.01
10032	AKAP6	31.691
10032	AKAP6	31.753
10033	AKAP6	31.866
10033	AKAP6	32.831
10034	AKAP6	29.971
10034	AKAP6	30.247
10035	AKAP6	29.542
10035	AKAP6	29.788
10036	AKAP6	31.477
10036	AKAP6	31.485
10037	AKAP6	Undetermined
10037	AKAP6	Undetermined
10038	AKAP6	34.046
10038	AKAP6	34.509
10039	AKAP6	29.575
10039	AKAP6	29.92
10040	AKAP6	Undetermined
10040	AKAP6	Undetermined
10041	AKAP6	Undetermined
10041	AKAP6	Undetermined
10042	AKAP6	32.916
10042	AKAP6	32.918
10043	AKAP6	32.915
10043	AKAP6	33.739
10044	AKAP6	33.708
10044	AKAP6	Undetermined
10045	AKAP6	31.227
10045	AKAP6	Undetermined
10046	AKAP6	29.651
10046	AKAP6	29.689
10047	AKAP6	32.005
10047	AKAP6	32.502
10048	AKAP6	33.266
10048	AKAP6	33.691
10049	AKAP6	30.02
10049	AKAP6	30.198
10050	AKAP6	30.837
10050	AKAP6	30.887
10051	AKAP6	Undetermined
10051	AKAP6	Undetermined
10052	AKAP6	28.675
10052	AKAP6	Undetermined
10053	AKAP6	29.192
10053	AKAP6	29.375
10054	AKAP6	30.302
10054	AKAP6	Undetermined
10055	AKAP6	33.821
10055	AKAP6	34.248
10056	AKAP6	Undetermined
10056	AKAP6	Undetermined
10057	AKAP6	32.169
10057	AKAP6	32.618
10058	AKAP6	32.512
10058	AKAP6	32.795
10059	AKAP6	34.606
10059	AKAP6	35.049
10060	AKAP6	34.324
10060	AKAP6	35.563
10061	AKAP6	31.777
10061	AKAP6	32.88
10062	AKAP6	32.287
10062	AKAP6	32.718
10063	AKAP6	Undetermined
10063	AKAP6	Undetermined
10064	AKAP6	32.003
10064	AKAP6	32.125
10081	AKAP6	31.418
10081	AKAP6	Undetermined
10082	AKAP6	30.752
10082	AKAP6	30.982
10088	AKAP6	29.897
10088	AKAP6	30.231
10092	AKAP6	29.971
10092	AKAP6	30.076
10094	AKAP6	32.972
10094	AKAP6	33.131
10095	AKAP6	30.583
10095	AKAP6	30.974
10096	AKAP6	30.239
10096	AKAP6	30.515
10097	AKAP6	32.702
10097	AKAP6	32.758
10098	AKAP6	29.626
10098	AKAP6	Undetermined
10099	AKAP6	29.524
10099	AKAP6	30.317
10100	AKAP6	35.079
10100	AKAP6	35.469
10101	AKAP6	31.457
10101	AKAP6	31.892
10102	AKAP6	31.716
10102	AKAP6	31.815
10103	AKAP6	31.034
10103	AKAP6	31.232
10104	AKAP6	31.809
10104	AKAP6	31.914
10105	AKAP6	33.952
10105	AKAP6	34.833
10106	AKAP6	29.119
10106	AKAP6	29.181
10106	AKAP6	29.77
10106	AKAP6	Undetermined
10111	AKAP6	30.952
10111	AKAP6	31.266
10114	AKAP6	30.221
10114	AKAP6	30.417
10115	AKAP6	35.028
10115	AKAP6	Undetermined
10116	AKAP6	34.633
10116	AKAP6	35.894
10117	AKAP6	32.097
10117	AKAP6	32.882
10119	AKAP6	31.743
10119	AKAP6	32.201
10120	AKAP6	30.408
10120	AKAP6	30.52
10120	AKAP6	28.471
10120	AKAP6	28.777
10120	AKAP6	28.899
10120	AKAP6	28.916
10121	AKAP6	29.685
10121	AKAP6	30.15
10122	AKAP6	28.387
10122	AKAP6	28.678
10122	AKAP6	28.88
10122	AKAP6	28.897
10123	AKAP6	28.63
10123	AKAP6	29.083
10123	AKAP6	29.133
10123	AKAP6	29.282
10124	AKAP6	31.143
10124	AKAP6	32.118
10124	AKAP6	32.383
10124	AKAP6	32.538
10125	AKAP6	31.534
10125	AKAP6	31.8
10126	AKAP6	34.764
10126	AKAP6	34.778
10127	AKAP6	33.484
10127	AKAP6	34.263
10128	AKAP6	32.147
10128	AKAP6	32.293
10129	AKAP6	32.284
10129	AKAP6	32.367
10130	AKAP6	30.724
10130	AKAP6	30.861
10131	AKAP6	33.021
10131	AKAP6	33.768
10132	AKAP6	34.309
10132	AKAP6	36.033
10133	AKAP6	33.064
10133	AKAP6	33.136
10134	AKAP6	31.958
10134	AKAP6	32.201
10135	AKAP6	Undetermined
10135	AKAP6	Undetermined
10136	AKAP6	36.191
10136	AKAP6	Undetermined
10137	AKAP6	Undetermined
10137	AKAP6	Undetermined
10138	AKAP6	31.002
10138	AKAP6	Undetermined
10139	AKAP6	31.908
10139	AKAP6	Undetermined
10140	AKAP6	30.422
10140	AKAP6	30.609
10141	AKAP6	30.452
10141	AKAP6	30.491
10142	AKAP6	31.227
10142	AKAP6	31.398
10143	AKAP6	29.835
10143	AKAP6	29.907
10144	AKAP6	33.002
10144	AKAP6	33.821
10145	AKAP6	32.103
10145	AKAP6	32.553
10146	AKAP6	32.727
10146	AKAP6	33.586
10147	AKAP6	29.742
10147	AKAP6	29.888
10148	AKAP6	30.166
10148	AKAP6	30.168
10149	AKAP6	31.528
10149	AKAP6	31.583
10150	AKAP6	30.275
10150	AKAP6	30.681
10151	AKAP6	32.11
10151	AKAP6	32.613
10152	AKAP6	28.317
10152	AKAP6	28.53
10152	AKAP6	Undetermined
10152	AKAP6	Undetermined
10161	AKAP6	28.969
10161	AKAP6	28.979
10162	AKAP6	28.92
10162	AKAP6	29.93
10163	AKAP6	28.226
10163	AKAP6	28.368
10164	AKAP6	27.448
10164	AKAP6	Undetermined
10166	AKAP6	28.781
10166	AKAP6	29.45
10168	AKAP6	Undetermined
10168	AKAP6	Undetermined
10171	AKAP6	29.97
10171	AKAP6	30.067
10172	AKAP6	28.917
10172	AKAP6	29.235
10173	AKAP6	29.056
10173	AKAP6	29.273
10174	AKAP6	29.362
10174	AKAP6	29.838
10175	AKAP6	31.348
10175	AKAP6	31.48
10176	AKAP6	32.93
10176	AKAP6	33.222
10177	AKAP6	29.233
10177	AKAP6	29.241
10178	AKAP6	28.775
10178	AKAP6	28.871
10179	AKAP6	30.334
10179	AKAP6	Undetermined
10180	AKAP6	28.341
10180	AKAP6	29.143
10181	AKAP6	28.429
10181	AKAP6	28.909
10182	AKAP6	30.142
10182	AKAP6	30.186
10183	AKAP6	29.279
10183	AKAP6	29.713
10184	AKAP6	30.7
10184	AKAP6	31.02
10185	AKAP6	29.358
10185	AKAP6	29.633
10186	AKAP6	29.719
10186	AKAP6	30.056
10188	AKAP6	30.238
10188	AKAP6	30.347
10189	AKAP6	29.11
10189	AKAP6	Undetermined
10191	AKAP6	29.088
10191	AKAP6	30.371
10193	AKAP6	30.466
10193	AKAP6	30.751
10196	AKAP6	32.027
10196	AKAP6	32.388
10197	AKAP6	29.774
10197	AKAP6	30.256
10198	AKAP6	30.175
10198	AKAP6	30.68
10200	AKAP6	28.955
10200	AKAP6	29.232
10201	AKAP6	28.821
10201	AKAP6	29.304
10202	AKAP6	27.295
10202	AKAP6	27.79
10203	AKAP6	28.879
10203	AKAP6	28.912
10204	AKAP6	29.023
10204	AKAP6	29.327
10205	AKAP6	31.271
10205	AKAP6	32.303
10206	AKAP6	29.378
10206	AKAP6	29.645
10207	AKAP6	29.081
10207	AKAP6	29.105
10208	AKAP6	28.273
10208	AKAP6	28.431
10209	AKAP6	27.955
10209	AKAP6	Undetermined
10210	AKAP6	29.094
10210	AKAP6	Undetermined
10211	AKAP6	28.111
10211	AKAP6	28.166
10213	AKAP6	30.05
10213	AKAP6	30.61
10214	AKAP6	31.736
10214	AKAP6	32.004
10215	AKAP6	29.753
10215	AKAP6	30.037
10216	AKAP6	28.334
10216	AKAP6	28.895
10219	AKAP6	28.766
10219	AKAP6	28.898
10220	AKAP6	29.257
10220	AKAP6	29.279
10222	AKAP6	27.96
10222	AKAP6	28.043
10223	AKAP6	28.779
10223	AKAP6	29.105
10224	AKAP6	29.921
10224	AKAP6	Undetermined
10225	AKAP6	29.698
10225	AKAP6	29.87
10226	AKAP6	27.404
10226	AKAP6	Undetermined
10227	AKAP6	27.692
10227	AKAP6	28.662
10228	AKAP6	29.05
10228	AKAP6	29.08
10229	AKAP6	29.876
10229	AKAP6	30.247
10230	AKAP6	28.524
10230	AKAP6	28.71
10231	AKAP6	28.886
10231	AKAP6	29.6
10233	AKAP6	27.957
10233	AKAP6	30.048
10233	AKAP6	30.583
10233	AKAP6	Undetermined
10234	AKAP6	29.771
10234	AKAP6	29.772
10235	AKAP6	30.258
10235	AKAP6	30.297
10236	AKAP6	30.196
10236	AKAP6	30.34
10237	AKAP6	28.133
10237	AKAP6	28.512
10238	AKAP6	28.579
10238	AKAP6	29.054
10239	AKAP6	30.511
10239	AKAP6	30.703
10240	AKAP6	29.039
10240	AKAP6	29.787
10241	AKAP6	30.22
10241	AKAP6	30.44
10242	AKAP6	29.206
10242	AKAP6	29.527
10243	AKAP6	29.909
10243	AKAP6	30.076
10244	AKAP6	30.799
10244	AKAP6	31.255
10245	AKAP6	30.933
10245	AKAP6	31.541
10246	AKAP6	28.929
10246	AKAP6	29.297
10247	AKAP6	29.513
10247	AKAP6	30.587
10248	AKAP6	28.79
10248	AKAP6	28.93
10249	AKAP6	28.849
10249	AKAP6	29.404
10250	AKAP6	29.016
10250	AKAP6	29.979
10251	AKAP6	32.249
10251	AKAP6	33.51
10252	AKAP6	29.646
10252	AKAP6	30.225
10253	AKAP6	28.409
10253	AKAP6	29.355
10254	AKAP6	28.418
10254	AKAP6	28.991
10255	AKAP6	29.274
10255	AKAP6	29.558
10256	AKAP6	28.799
10256	AKAP6	28.803
10257	AKAP6	28.944
10257	AKAP6	29.399
10258	AKAP6	29.102
10258	AKAP6	29.52
10259	AKAP6	28.469
10259	AKAP6	28.915
10260	AKAP6	29.682
10260	AKAP6	29.932
10261	AKAP6	Undetermined
10261	AKAP6	Undetermined
10262	AKAP6	28.459
10262	AKAP6	Undetermined
10263	AKAP6	29.527
10263	AKAP6	29.566
10264	AKAP6	28.824
10264	AKAP6	28.839
10265	AKAP6	29.367
10265	AKAP6	29.482
10266	AKAP6	29.304
10266	AKAP6	29.647
10267	AKAP6	29.81
10267	AKAP6	30.107
10268	AKAP6	29.592
10268	AKAP6	29.695
10269	AKAP6	28.964
10269	AKAP6	29.311
10270	AKAP6	29.195
10270	AKAP6	29.352
10271	AKAP6	29.052
10271	AKAP6	29.866
10272	AKAP6	28.535
10272	AKAP6	28.801
10273	AKAP6	29.108
10273	AKAP6	29.371
10274	AKAP6	28.231
10274	AKAP6	29.414
10275	AKAP6	30.004
10275	AKAP6	Undetermined
10276	AKAP6	29.164
10276	AKAP6	29.542
10277	AKAP6	28.488
10277	AKAP6	29.131
10278	AKAP6	29.193
10278	AKAP6	30.011
10279	AKAP6	29.364
10279	AKAP6	29.443
10280	AKAP6	29.104
10280	AKAP6	29.325
10281	AKAP6	30.551
10281	AKAP6	30.634
10282	AKAP6	29.537
10282	AKAP6	29.878
10292	AKAP6	28.659
10292	AKAP6	Undetermined
10293	AKAP6	29.11
10293	AKAP6	Undetermined
10294	AKAP6	28.744
10294	AKAP6	29.022
10295	AKAP6	29.302
10295	AKAP6	29.408
10296	AKAP6	28.61
10296	AKAP6	28.694
10297	AKAP6	28.935
10297	AKAP6	28.951
10298	AKAP6	29.132
10298	AKAP6	29.438
10299	AKAP6	29.124
10299	AKAP6	29.312
10300	AKAP6	29.915
10300	AKAP6	29.984
10301	AKAP6	29.67
10301	AKAP6	29.702
10302	AKAP6	28.879
10302	AKAP6	29.433
10303	AKAP6	29.135
10303	AKAP6	29.453
10304	AKAP6	30.414
10304	AKAP6	30.914
10305	AKAP6	28.916
10305	AKAP6	28.978
10306	AKAP6	29.045
10306	AKAP6	29.456
10307	AKAP6	29.297
10307	AKAP6	30.046
10308	AKAP6	28.882
10308	AKAP6	29.538
10309	AKAP6	28.197
10309	AKAP6	29.099
10310	AKAP6	Undetermined
10310	AKAP6	Undetermined
10311	AKAP6	30.263
10311	AKAP6	30.342
10312	AKAP6	29.281
10312	AKAP6	29.371
10313	AKAP6	29.074
10313	AKAP6	29.353
10314	AKAP6	28.783
10314	AKAP6	29.116
10315	AKAP6	28.608
10315	AKAP6	28.749
20001	AKAP6	29.044
20001	AKAP6	Undetermined
20001	AKAP6	Undetermined
20001	AKAP6	Undetermined
20002	AKAP6	29.027
20002	AKAP6	Undetermined
20004	AKAP6	29.601
20004	AKAP6	Undetermined
20005	AKAP6	27.968
20005	AKAP6	28.02
20006	AKAP6	28.899
20006	AKAP6	29.127
20007	AKAP6	27.322
20007	AKAP6	Undetermined
20009	AKAP6	28.05
20009	AKAP6	28.356
20010	AKAP6	28.032
20010	AKAP6	28.74
20011	AKAP6	29.69
20011	AKAP6	29.938
20012	AKAP6	28.651
20012	AKAP6	29.302
20013	AKAP6	29.978
20013	AKAP6	30.227
20014	AKAP6	Undetermined
20014	AKAP6	Undetermined
20015	AKAP6	28.235
20015	AKAP6	29.04
20016	AKAP6	29.207
20016	AKAP6	29.258
20017	AKAP6	29.635
20017	AKAP6	29.687
20019	AKAP6	29.942
20019	AKAP6	29.988
20020	AKAP6	30.046
20020	AKAP6	30.416
20021	AKAP6	30.059
20021	AKAP6	30.52
20022	AKAP6	30.072
20022	AKAP6	30.212
20023	AKAP6	30.314
20023	AKAP6	30.376
20027	AKAP6	30.079
20027	AKAP6	30.572
20032	AKAP6	30.005
20032	AKAP6	30.334
20036	AKAP6	29.895
20036	AKAP6	30.234
20037	AKAP6	28.734
20037	AKAP6	Undetermined
20039	AKAP6	29.026
20039	AKAP6	Undetermined
20040	AKAP6	29.6
20040	AKAP6	29.943
20041	AKAP6	29.902
20041	AKAP6	30.264
30002	AKAP6	Undetermined
30002	AKAP6	Undetermined
30003	AKAP6	Undetermined
30003	AKAP6	Undetermined
30005	AKAP6	Undetermined
30005	AKAP6	Undetermined
30006	AKAP6	29.28
30006	AKAP6	29.834
30007	AKAP6	30.051
30007	AKAP6	30.098
30008	AKAP6	29.244
30008	AKAP6	29.869
30009	AKAP6	29.636
30009	AKAP6	29.783
30010	AKAP6	29.667
30010	AKAP6	30.265
30011	AKAP6	29.776
30011	AKAP6	29.81
30013	AKAP6	30.238
30013	AKAP6	30.307
30014	AKAP6	30.022
30014	AKAP6	30.058
30015	AKAP6	30.02
30015	AKAP6	30.419
30016	AKAP6	30.403
30016	AKAP6	30.479
30017	AKAP6	30.644
30017	AKAP6	31.105
30018	AKAP6	31.229
30018	AKAP6	31.241
30019	AKAP6	29.913
30019	AKAP6	30.099
30021	AKAP6	29.035
30021	AKAP6	29.147
30022	AKAP6	Undetermined
30022	AKAP6	Undetermined
30023	AKAP6	Undetermined
30023	AKAP6	Undetermined
30024	AKAP6	30.003
30024	AKAP6	30.486
30029	AKAP6	30.176
30029	AKAP6	30.489
30030	AKAP6	29.706
30030	AKAP6	30.689
30032	AKAP6	29.905
30032	AKAP6	30.523
30033	AKAP6	30.367
30033	AKAP6	30.776
30034	AKAP6	30.213
30034	AKAP6	30.85
30036	AKAP6	29.895
30036	AKAP6	29.994
30037	AKAP6	30.636
30037	AKAP6	31.022
30038	AKAP6	30.29
30038	AKAP6	30.346
30039	AKAP6	30.254
30039	AKAP6	30.465
30040	AKAP6	30.899
30040	AKAP6	31.056
30041	AKAP6	30.494
30041	AKAP6	30.676
30064	AKAP6	31.29
30064	AKAP6	31.535
30069	AKAP6	31.978
30069	AKAP6	32.122
30070	AKAP6	30.305
30070	AKAP6	30.513
40001	AKAP6	30.185
40001	AKAP6	30.369
40002	AKAP6	29.002
40002	AKAP6	29.09
40003	AKAP6	29.43
40003	AKAP6	30.164
40004	AKAP6	29.575
40004	AKAP6	29.742
40005	AKAP6	30.02
40005	AKAP6	30.058
40006	AKAP6	29.541
40006	AKAP6	29.55
40007	AKAP6	30.28
40007	AKAP6	30.565
40008	AKAP6	30.63
40008	AKAP6	30.773
40009	AKAP6	30.56
40009	AKAP6	30.695
40010	AKAP6	29.032
40010	AKAP6	29.668
40012	AKAP6	29.646
40012	AKAP6	Undetermined
40013	AKAP6	29.505
40013	AKAP6	29.906
No cDNA	AKAP6	36.008
No cDNA	AKAP6	Undetermined
No cDNA	AKAP6	Undetermined
No cDNA	AKAP6	Undetermined
10002	BCL211	27.39
[truncated: 13,985 more rows]
